# Supplementary material for: Low Carbon Inducible2/Fatty Acid Desaturase4 locus in C. reinhardtii directs plastid peroxidase location and trans fatty acid production
Source: Plant Physiol. 2025 Sep 3;199(1):kiaf394. doi: 10.1093/plphys/kiaf394 (PMC12456178; doi:10.1093/plphys/kiaf394)
Supplement: kiaf394_Supplementary_Data [file kiaf394_supplementary_data.zip]

Archive with 2 entries (2 files):
- PLPHYS-2025-1055 peer review report.pdf
- kiaf394_Supplementary_Data.pdf
